# Supplementary material for: New Mutations in the 5′ Region of the Notch Gene Affect Drosophila melanogaster Oogenesis
Source: J Dev Biol. 2022 Aug 9;10(3):32. doi: 10.3390/jdb10030032 (PMC9397085; doi:10.3390/jdb10030032)
Supplement: Supplementary file 1 [file jdb-10-00032-s001.zip]

Archive with 1 entries (1 files):
- jdb-1785234-supplementary.pdf
